# Supplementary material for: Patterns and Predictors of Sitting among Women from Disad-Vantaged Neighbourhoods over Time: A 5-Year Prospective Cohort Study
Source: Int J Environ Res Public Health. 2021 Apr 27;18(9):4625. doi: 10.3390/ijerph18094625 (PMC8123820; doi:10.3390/ijerph18094625)
Supplement: Supplementary file 1 [file ijerph-18-04625-s001.zip]

Archive with 1 entries (1 files):
- ijerph-1153342-supplementary.pdf
